# Supplementary material for: Associations of chemo- and radio-resistant phenotypes with the gap junction, adhesion and extracellular matrix in a three-dimensional culture model of soft sarcoma
Source: J Exp Clin Cancer Res. 2015 Jun 10;34(1):58. doi: 10.1186/s13046-015-0175-0 (PMC4467058; doi:10.1186/s13046-015-0175-0)
Supplement: Additional file 2: — Supplemental Tables. PCR primers, Antibodies and Gene Chip Data. [file 13046_2015_175_MOESM2_ESM.zip]

Archive with 3 entries (3 files):
- Supplemental table 3.xlsx
- supplemental Table1.docx
- Supplemental Table2.docx
