# Supplementary material for: Associations of chemo- and radio-resistant phenotypes with the gap junction, adhesion and extracellular matrix in a three-dimensional culture model of soft sarcoma
Source: J Exp Clin Cancer Res. 2015 Jun 10;34(1):58. doi: 10.1186/s13046-015-0175-0 (PMC4467058; doi:10.1186/s13046-015-0175-0)
Supplement: Additional file 2: — Supplemental Tables. PCR primers, Antibodies and Gene Chip Data. [file 13046_2015_175_MOESM2_ESM.zip › Supplemental table 3.xlsx]

## Sheet: Sheet1
Supplemental Table 3: Genes up- and down-regulated in 3D culture v.s. 2D culture cells
Gene Bank ID	Symbol	Gene Description	Average Ratio
Up Genes
NM_004622	TSN	translin	3.976
NM_003635	NDST2	N-deacetylase/N-sulfotransferase (heparan glucosaminyl) 2	3.974
NM_004779	CNOT8	CCR4-NOT transcription complex, subunit 8	3.962
NM_032343	CHCHD6	coiled-coil-helix-coiled-coil-helix domain containing 6	3.93
NM_005165	ALDOC	aldolase C, fructose-bisphosphate	3.925
NM_012259	HEY2	hairy/enhancer-of-split related with YRPW motif 2	3.906
NM_018383	WDR33	WD repeat domain 33	3.889
NM_013363	PCOLCE2	procollagen C-endopeptidase enhancer 2	3.801
NM_020128	MDM1	nuclear protein double minute 1	3.796
NM_015564	LRRTM2	leucine-rich repeat transmembrane neuronal 2 protein	3.761
NM_018298	MCOLN3	mucolipin 3	3.749
NM_003786	ABCC3	ATP-binding cassette, sub-family C (CFTR/MRP), member 3	3.717
NM_007005	TLE4	transducin-like enhancer of split 4 (E(sp1) homolog, Drosophila)	3.61
NM_005688	ABCC5	ATP-binding cassette, sub-family C (CFTR/MRP), member 5	3.446
NM_005839	SRRM1	serine/arginine repetitive matrix 1	3.441
NM_014664	N4BP1	Nedd4 binding protein 1	3.39
NM_007188	ABCB8	ATP-binding cassette, sub-family B (MDR/TAP), member 8	3.382
NM_001847	COL4A6	collagen, type IV, alpha 6	3.322
NM_153756	FNDC5	fibronectin type III domain containing 5	3.284
NM_020677	HSCARG	HSCARG protein	3.226
NM_007266	XAB1	XPA binding protein 1	3.207
NM_013995	LAMP2	lysosomal-associated membrane protein 2	3.164
NM_004284	CHD1L	chromodomain helicase DNA binding protein 1-like	3.133
NM_032549	IMMP2L	IMP2 inner mitochondrial membrane protease-like (S. cerevisiae)	3.102
NM_016552	ANKMY1	ankyrin repeat and MYND domain containing 1	3.088
NM_004915	ABCG1	ATP-binding cassette, sub-family G (WHITE), member 1	3.035
NM_018687	LOC55908	hepatocellular carcinoma-associated gene TD26	3.03
NM_002423	MMP7	matrix metalloproteinase 7 (matrilysin, uterine)	3.01
NM_014489	FRAG1	FGF receptor activating protein 1	2.988
NM_000091	COL4A3	collagen, type IV, alpha 3 (Goodpasture antigen)	2.981
NM_001227	CASP7	caspase 7, apoptosis-related cysteine protease	2.979
NM_004329	BMPR1A	bone morphogenetic protein receptor, type IA	2.974
NM_001270	CHD1	chromodomain helicase DNA binding protein 1	2.969
NM_002425	ITGA2B	integrin, alpha 2b (platelet glycoprotein IIb of IIb/IIIa complex, antigen CD41B)	2.962
NM_030820	COL21A1	collagen, type XXI, alpha 1	2.945
NM_002211	ITGB1	integrin, beta 1 (fibronectin receptor, beta polypeptide, antigen CD29 includes MDF2, MSK12)	2.941
NM_000089	COL1A2	collagen, type I, alpha 2	2.923
NM_002768	PCOLN3	procollagen (type III) N-endopeptidase	2.919
NM_001229	CASP9	caspase 9, apoptosis-related cysteine protease	2.902
NM_000478	ALPL	alkaline phosphatase, liver/bone/kidney	2.896
NM_002428	MMP15	matrix metalloproteinase 15 (membrane-inserted)	2.877
NM_000494	COL17A1	collagen, type XVII, alpha 1	2.858
NM_001486	GCKR	glucokinase (hexokinase 4) regulatory protein	2.849
NM_000094	COL7A1	collagen, type VII, alpha 1 (epidermolysis bullosa, dystrophic, dominant and recessive)	2.847
NM_001846	COL4A2	collagen, type IV, alpha 2	2.842
NM_019625	ABCB9	ATP-binding cassette, sub-family B (MDR/TAP), member 9	2.838
NM_001225	CASP4	caspase 4, apoptosis-related cysteine protease	2.802
NM_002290	LAMA4	laminin, alpha 4	2.799
NM_001854	COL11A1	collagen, type XI, alpha 1	2.792
NM_002053	GBP1	guanylate binding protein 1, interferon-inducible, 67kDa	2.791
NM_001218	CA12	carbonic anhydrase XII	2.788
NM_007057	ZWINT	ZW10 interactor	2.785
NM_025199	GRB2	growth factor receptor-bound protein 2	2.781
NM_000493	COL10A1	collagen, type X, alpha 1(Schmid metaphyseal chondrodysplasia)	2.77
NM_005691	ABCC9	ATP-binding cassette, sub-family C (CFTR/MRP), member 9	2.77
NM_002427	MMP13	matrix metalloproteinase 13 (collagenase 3)	2.662
NM_002422	MMP3	matrix metalloproteinase 3 (stromelysin 1, progelatinase)	2.648
NM_001271	CHD2	chromodomain helicase DNA binding protein 2	2.644
NM_032977	CASP10	caspase 10, apoptosis-related cysteine protease	2.638
NM_002209	ITGAL	integrin, alpha L (antigen CD11A (p180), lymphocyte function-associated antigen 1; alpha polypeptide	2.636
NM_000088	COL1A1	collagen, type I, alpha 1	2.627
NM_002317	LOX	lysyl oxidase	2.568
NM_004530	MMP2	matrix metalloproteinase 2 (gelatinase A, 72kDa gelatinase, 72kDa type IV collagenase)	2.554
NM_006751	SSFA2	sperm specific antigen 2	2.543
NM_002395	ME1	malic enzyme 1, NADP(+)-dependent, cytosolic	2.527
NM_001324	CSTF1	cleavage stimulation factor, 3' pre-RNA, subunit 1, 50kDa	2.516
NM_000092	COL4A4	collagen, type IV, alpha 4	2.504
NM_002425	MMP10	matrix metalloproteinase 10 (stromelysin 2)	2.497
NM_002026	FN1	fibronectin 1	2.487
NM_016175	SQSTM1	sequestosome 1	2.484
NM_003718	CDC2L5	cell division cycle 2-like 5 (cholinesterase-related cell division controller)	2.457
NM_000497	CYP11B1	cytochrome P450, family 11, subfamily B, polypeptide 1	2.4
NM_002210	ITGAV	integrin, alpha V (vitronectin receptor, alpha polypeptide, antigen CD51)	2.4
NM_002467	MYC	v-myc myelocytomatosis viral oncogene homolog (avian)	2.395
NM_002214	ITGB8	integrin, beta 8	2.394
NM_000558	HBA2	hemoglobin, alpha 2	2.379
NM_005560	LAMA5	laminin, alpha 5	2.372
NM_000210	ITGA6	integrin, alpha 6	2.37
NM_020347	LZTFL1	leucine zipper transcription factor-like 1	2.352
NM_003000	SDHB	succinate dehydrogenase complex, subunit B, iron sulfur (Ip)	2.34
NM_018648	NOLA3	nucleolar protein family A, member 3 (H/ACA small nucleolar RNPs)	2.327
NM_013254	TBK1	TANK-binding kinase 1	2.312
NM_002318	LOXL2	lysyl oxidase-like 2	2.3
NM_003098	SNTA1	syntrophin, alpha 1 (dystrophin-associated protein A1, 59kDa, acidic component)	2.264
NM_032496	ARHGAP9	Rho GTPase activating protein 9	2.249
NM_000958	PTGER4	prostaglandin E receptor 4 (subtype EP4)	2.246
NM_000746	CHRNA7	cholinergic receptor, nicotinic, alpha polypeptide 7	2.243
NM_000887	ITGAX	integrin, alpha X (antigen CD11C (p150), alpha polypeptide)	2.238
NM_003765	STX10	syntaxin 10	2.229
NM_014316	CARHSP1	calcium regulated heat stable protein 1, 24kDa	2.225
NM_004375	COX11	COX11 homolog, cytochrome c oxidase assembly protein (yeast)	2.194
NM_005420	SULT1E1	sulfotransferase family 1E, estrogen-preferring, member 1	2.192
NM_016445	PLEK2	pleckstrin 2	2.192
NM_006345	SLC30A9	solute carrier family 30 (zinc transporter), member 9	2.191
NM_001272	CHD3	chromodomain helicase DNA binding protein 3	2.187
NM_005514	HLA-C	major histocompatibility complex, class I, C	2.18
NM_006343	MERTK	c-mer proto-oncogene tyrosine kinase	2.168
NM_001855	COL15A1	collagen, type XV, alpha 1	2.146
NM_002206	ITGA7	integrin, alpha 7	2.144
NM_005470	SSH3BP1	spectrin SH3 domain binding protein 1	2.144
NM_002717	PPP2R2A	protein phosphatase 2 (formerly 2A), regulatory subunit B (PR 52), alpha isoform	2.127
NM_007127	VIL1	villin 1	2.122
NM_017544	NRF	NF-kappa B-repressing factor	2.121
NM_000778	CYP4A11	cytochrome P450, family 4, subfamily A, polypeptide 11	2.118
NM_002593	PCOLCE	procollagen C-endopeptidase enhancer	2.117
NM_002205	ITGA5	integrin, alpha 5 (fibronectin receptor, alpha polypeptide)	2.111
NM_030918	SNX27	sorting nexin family member 27	2.1
NM_006438	COLEC10	collectin sub-family member 10 (C-type lectin)	2.097
NM_003859	DPM1	dolichyl-phosphate mannosyltransferase polypeptide 1, catalytic subunit	2.087
NM_015971	MRPS7	mitochondrial ribosomal protein S7	2.065
NM_000784	CYP27A1	cytochrome P450, family 27, subfamily A, polypeptide 1	2.058
NM_012143	TFIP11	tuftelin interacting protein 11	2.055
NM-000577	IL1RN	interleukin 1 receptor antagonist	2.038
NM_017958	PLEKHB2	pleckstrin homology domain containing, family B (evectins) member 2	2.035
NM_004827	ABCG2	ATP-binding cassette, sub-family G (WHITE), member 2	3.023
NM_002204	ITGA3	integrin, alpha 3 (antigen CD49C, alpha 3 subunit of VLA-3 receptor)	2.01
Down Genes
NM_000143	FH	fumarate hydratase	0.5
NM_001112	ADARB1	adenosine deaminase, RNA-specific, B1 (RED1 homolog rat)	0.4993
NM_080617	CBLNL1	cerebellin precursor-like 1	0.4964
NM_022066	E2-230K	likely ortholog of mouse ubiquitin-conjugating enzyme E2-230K	0.496
NM_001273	CHD4	chromodomain helicase DNA binding protein 4	0.4909
NM_015044	GGA2	golgi associated, gamma adaptin ear containing, ARF binding protein 2	0.4896
NM_013439	PILRB	paired immunoglobin-like type 2 receptor beta	0.489
NM_002612	PDK4	pyruvate dehydrogenase kinase, isoenzyme 4	0.4888
NM_004759	MAPKAPK2	mitogen-activated protein kinase-activated protein kinase 2	0.488
NM_000802	FOLR1	folate receptor 1 (adult)	0.4866
NM_001780	CD63	CD63 antigen (melanoma 1 antigen)	0.4827
NM_017749	FLJ20294	hypothetical protein FLJ20294	0.4824
NM_001223	CASP1	caspase 1, apoptosis-related cysteine protease (interleukin 1, beta, convertase)	0.4763
NM_030582	COL18A1	collagen, type XVIII, alpha 1	0.4747
NM_014624	S100A6	S100 calcium binding protein A6 (calcyclin)	0.472
NM_030781	COLEC12	collectin sub-family member 12	0.4623
NM_000029	AGT	angiotensinogen (serine (or cysteine) proteinase inhibitor, clade A (alpha-1 antiproteinase, antitry	0.4568
NM_022823	FNDC4	fibronectin type III domain containing 4	0.4543
NM_006983	MMP23B	matrix metalloproteinase 23B	0.4538
NM_000495	COL4A5	collagen, type IV, alpha 5 (Alport syndrome)	0.423
NM_000495	COL4A5	collagen, type IV, alpha 5 (Alport syndrome)	0.423
NM_000709	BCKDHA	branched chain keto acid dehydrogenase E1, alpha polypeptide (maple syrup urine disease)	0.42
NM_000889	ITGB7	integrin, beta 7	0.405
NM_002212	ITGB4BP	integrin beta 4 binding protein	0.4036
NM_033027	AXUD1	AXIN1 up-regulated 1	0.3995
NM_031283	TCF7L1	transcription factor 7-like 1 (T-cell specific, HMG-box)	0.3954
NM_012089	ABCB10	ATP-binding cassette, sub-family B (MDR/TAP), member 10	0.3949
NM_000661	RPL9	ribosomal protein L9	0.3936
NM_006693	CPSF4	cleavage and polyadenylation specific factor 4, 30kDa	0.3934
NM_018479	ECHDC1	enoyl Coenzyme A hydratase domain containing 1	0.3905
NM_001674	ATF3	activating transcription factor 3	0.3895
NM_003894	PER2	period homolog 2 (Drosophila)	0.3887
NM_001605	AARS	alanyl-tRNA synthetase	0.3886
NM_031491	RBP5	retinol binding protein 5, cellular	0.3876
NM_004346	CASP3	caspase 3, apoptosis-related cysteine protease	0.3875
NM_024693	ECHDC3	enoyl Coenzyme A hydratase domain containing 3	0.3873
NM_002203	ITGA2	integrin, alpha 2 (CD49B, alpha 2 subunit of VLA-2 receptor)	0.3861
NM_032846	RAB2B	RAB2B, member RAS oncogene family	0.3854
NM_016213	TRIP4	thyroid hormone receptor interactor 4	0.3852
NM_014231	VAMP1	vesicle-associated membrane protein 1 (synaptobrevin 1)	0.3851
NM_014749	TIMM9	translocase of inner mitochondrial membrane 9 homolog (yeast)	0.384
NM_002208	ITGAE	integrin, alpha E (antigen CD103, human mucosal lymphocyte antigen 1; alpha polypeptide)	0.3821
NM_006701	TXNL4	thioredoxin-like 4	0.38
NM_003856	IL1RL1	interleukin 1 receptor-like 1	0.3797
NM_000028	AGL	amylo-1, 6-glucosidase, 4-alpha-glucanotransferase (glycogen debranching enzyme, glycogen storage di	0.376
NM_002750	MAPK8	mitogen-activated protein kinase 8	0.3731
NM_002429	MMP19	matrix metalloproteinase 19	0.3674
NM_006145	DNAJB1	DnaJ (Hsp40) homolog, subfamily B, member 1	0.363
NM_016525	UBAP1	ubiquitin associated protein 1	0.3553
NM_002421	MMP1	matrix metalloproteinase 1 (interstitial collagenase)	0.3536
NM_003645	SLC27A2	solute carrier family 27 (fatty acid transporter), member 2	0.352
NM_005736	ACTR1A	ARP1 actin-related protein 1 homolog A, centractin alpha (yeast)	0.334
NM_004161	RAB1A	RAB1A, member RAS oncogene family	0.33
NM_005770	SERF2	small EDRK-rich factor 2	0.315
NM_002573	PAFAH1B3	platelet-activating factor acetylhydrolase, isoform Ib, gamma subunit 29kDa	0.3043
NM_007229	PACSIN2	protein kinase C and casein kinase substrate in neurons 2	0.303
NM_004799	MADHIP	MAD, mothers against decapentaplegic homolog (Drosophila) interacting protein, receptor activation a	0.3015
NM_014966	DHX30	DEAH (Asp-Glu-Ala-His) box polypeptide 30	0.2939
NM_014710	GASP	G protein-coupled receptor-associated sorting protein	0.2938
NM_004551	NDUFS3	NADH dehydrogenase (ubiquinone) Fe-S protein 3, 30kDa (NADH-coenzyme Q reductase)	0.2918
NM_012408	PRKCBP1	protein kinase C binding protein 1	0.2893
NM_032025	eIF2A	eukaryotic translation initiation factor (eIF) 2A	0.2783
NM_004068	AP2M1	adaptor-related protein complex 2, mu 1 subunit	0.278
NM_001444	FABP5	fatty acid binding protein 5 (psoriasis-associated)	0.273
NM_006903	PPA2	inorganic pyrophosphatase 2	0.2721
NM_003129	SQLE	squalene epoxidase	0.272
NM_000533	PLP1	proteolipid protein 1 (Pelizaeus-Merzbacher disease, spastic paraplegia 2, uncomplicated)	0.268
NM_001461	FMO5	flavin containing monooxygenase 5	0.2675
NM_145167	PIGM	phosphatidylinositol glycan, class M	0.266
NM_000392	ABCC2	ATP-binding cassette, sub-family C (CFTR/MRP), member 2	0.265
NM_003896	SIAT9	sialyltransferase 9 (CMP-NeuAc:lactosylceramide alpha-2,3-sialyltransferase; GM3 synthase)	0.252
NM_002061	GCLM	glutamate-cysteine ligase, modifier subunit	0.247
NM_004074	COX8	cytochrome c oxidase subunit VIII	0.247
NM_002861	PCYT2	phosphate cytidylyltransferase 2, ethanolamine	0.241
NM_015560	OPA1	optic atrophy 1 (autosomal dominant)	0.234
NM_005485	ADPRTL3	ADP-ribosyltransferase (NAD+; poly (ADP-ribose) polymerase)-like 3	0.234
NM_016155	MMP17	matrix metalloproteinase 17 (membrane-inserted)	0.22
NM_006830	UQCR	ubiquinol-cytochrome c reductase (6.4kD) subunit	0.213
NM_018683	ZNF313	zinc finger protein 313	0.21
NM_017812	CHCHD3	coiled-coil-helix-coiled-coil-helix domain containing 3	0.2046
NM_016172	UBADC1	ubiquitin associated domain containing 1	0.2026
NM_021027	UGT1A10	UDP glycosyltransferase 1 family, polypeptide A10	0.1963
NM_001844	COL2A1	collagen, type II, alpha 1 (primary osteoarthritis, spondyloepiphyseal dysplasia, congenital)	0.174
NM_002213	ITGB5	integrin, beta 5	0.174
NM_012115	CASP8AP2	CASP8 associated protein 2	0.173
NM_032309	CHCHD5	coiled-coil-helix-coiled-coil-helix domain containing 5	0.158
NM_031940	BLP1	BBP-like protein 1	0.157
NM_012095	AP3M1	adaptor-related protein complex 3, mu 1 subunit	0.15
NM_032583	ABCC11	ATP-binding cassette, sub-family C (CFTR/MRP), member 11	0.14
NM_004792	PPIG	peptidyl-prolyl isomerase G (cyclophilin G)	0.137
NM_004481	GALNT2	UDP-N-acetyl-alpha-D-galactosamine:polypeptide N-acetylgalactosaminyltransferase 2 (GalNAc-T2)	0.134
NM_003600	STK6	serine/threonine kinase 6	0.133
NM_000041	APOE	apolipoprotein E	0.127
NM_014365	HSPB8	heat shock 27kDa protein 8	0.113
